# Supplementary material for: Patterns of species richness and the center of diversity in modern Indo-Pacific larger foraminifera
Source: Sci Rep. 2018 May 29;8:8189. doi: 10.1038/s41598-018-26598-9 (PMC5974165; doi:10.1038/s41598-018-26598-9)
Supplement: Supplementary file 2 — Supplementary Table S2 [file 41598_2018_26598_MOESM2_ESM.xlsx]

## Sheet: divgrd_5
Patterns of species richness and the center of diversity in modern Indo-Pacific larger foraminifera
Meena Förderer, Dennis Rödder, Martin R. Langer
Supplementary Table S2: Occurrence records for symbiont-bearing larger foraminifera in the Indo-Pacific. The species are sorted alphabetically within their families. Occurrence records for each species are sorted within their marine realm (following Spalding et al.72) and are listed with references and geographic coordinates as used for computing. Eighty-two stations included herein are located i…
						Alveolinidae			Amphistigenidae						Calcarinidae														Nummulitidae															Peneroplidae
MCP: crossed = less than 3 occurrence points, inserted by buffering point data with 500 km radius
SDM: AUCTest: > 5 (- -) , > 6 ( - ), > 7 ( o ), > 8 ( + ), > 9 ( + + ); crossed = no model performance						o	+	+ +	+	+	+	+ +	o	+	+	+ +		+		+	+ +		+ +		+		+	+ +	+	+ +	+	+ +		+ +	+ +	─		o	+	+	─ ─		+	o	+ +		o	o
SDM: crossed = habitat suitability clipped beyond 2,500 km radius buffers around point data
Marine realm	Site	References	Latitude	Longitude	Number of species per location	Alveolinella quoyi	Borelis pulchra	Borelis schlumbergeri	Amphistegina bicirculata	Amphistegina lessonii	Amphistegina lobifera	Amphistegina madagascariensis	Amphistegina papillosa	Amphistegina radiata	Baculogypsina sphaerulata	Baculogypsinoides spinosus	Calcarina calcarinoides	Calcarina defrancei	Calcarina exuberans	Calcarina gaudichaudii	Calcarina hispida	Calcarina luzonensis	Calcarina mayori	Calcarina quoyi	Calcarina spengleri	Calcarina sp.	Neorotalia calcar	Schlumbergerella floresiana	Assilina/Operculina ammonoides	Assilina/Operculina bartschi	Assilina/Operculina complanata	Assilina/Operculina discoidalis	Assilina/Operculina elegans	Assilina/Operculina gaimardi	Assilina/Operculina philippinensis	Cycleoclypeus carpenteri	Heterocyclina tuberculata	Heterostegina depressa	Nummulites cumingii	Nummulites venosus	Planoperculina heterosteginoides	Planostegina longisepta	Planostegina operculinoides	Coscinospira hemprichii	Dentritina ambigua	Dendritina? culebraendis	Dentritina striata	Dendritina striatopunctata	Dendritina waikikiensis
Western Indo-Pacific	Gulf of Aden (rough estimate)	47	11 25 35.74 N	43 28 48.12 E	1
	Persian Gulf (rough estimate)	13	26 31 53.43 N	54 2 45.85 E	1			x
	Persian Gulf - Kuwait	86	28 48 25.79 N	48 27 45.17 E	7					x																			x		x							x						x
	Persian Gulf - Khor al Bazim	76	24 10 8.62 N	53 31 44.17 E	4																																							x
	Persian Gulf - Abu Dhabi region	74, 75, 77, 78	24 31 0.81 N	54 24 41.81 E	5																								x															x
	Gulf of Aqaba - North (Elat)	55	29 31 20.21 N	34 56 4.10 E	14			x	x	x	x		x	x															x								x	x					x
	Gulf of Aqaba - Dahab	55	28 28 33.91 N	34 29 45.74 E	2					x	x
	Gulf of Aqaba - Ras Burka	55	29 12 32.06 N	34 44 23.09 E	3																																							x
	Gulf of Aqaba - Tiran & Ras Muhammad	54, 55	27 58 36.49 N	34 25 50.21 E	12			x																			x		x								x	x						x
	Red Sea - Bay of Safaga	41	26 48 3.82 N	33 58 15.38 E	10			x	x	x	x																x											x		x				x
	Red Sea - Saudi Arabia	1	20 45 36.97 N	39 28 38.92 E	3																																							x
	Zanzibar - Stone Town	100	6 12 49.24 S	39 08 50.60 E	13			x	x	x	x		x	x													x		x			x						x
	Zanzibar - Ras Nungwi	100	5 44 53.00 S	39 20 33.00 E	13			x	x	x	x			x													x		x			x						x
	Zanzibar - Mnemba Atoll	100	5 50 56.00 S	39 23 38.00 E	13			x	x	x	x		x	x													x		x			x						x
	Zanzibar - Misali Island	100	5 14 44.28 S	39 35 30.64 E	11			x	x	x	x		x	x															x									x
	Zanzibar - Mapenduzi Wall	100	5 14 00.20 S	39 36 09.48 E	12			x	x	x	x		x	x															x			x						x
	Zanzibar - Kokota Reef	100	5 07 51.79 S	39 38 49.74 E	13			x	x	x	x		x	x													x		x									x
	Zanzibar - Kizimkazi Beach	100	6 26 17.00 S	39 27 36.00 E	8				x	x	x																x											x
	Zanzibar - Kinasi Pass	100	7 56 29.23 S	39 49 02.29 E	12			x	x	x	x		x	x													x		x									x
	Zanzibar - Jina Reef	100	7 55 11.07 S	39 49 31.10 E	13			x	x	x	x		x	x													x		x									x
	Zanzibar - Haramu Passage	100	5 05 40.57 S	39 37 40.96 E	13			x	x	x	x		x	x													x		x									x
	Zanzibar - Coral Mountain	100	5 13 03.86 S	39 35 33.51 E	12		x		x	x	x		x	x													x		x									x
	Zanzibar - Chole Bay	100	7 56 55.08 S	39 47 11.56 E	14			x	x	x	x		x	x													x		x			x						x
	Zanzibar - Bawe	100	6 08 06.00 S	39 08 27.00 E	14			x	x	x	x		x	x													x		x			x						x
	South Africa - Sodwana Bay	«	27 31 2.00 S	32 41 26.00 E	4			x																														x
	Mozambique - Ponta d'Ouro	«	26 47 44.55 S	32 53 33.67 E	5			x																														x
	Mozambique - Inhaca	«	26 3 2.65 S	32 53 24.03 E	8			x	x	x	x																											x
	Mozambique - Inhambane 1	«	25 56 24.00 S	32 42 36.00 E	1																								x
	Mozambique - Inhambane 2	«	25 33 36.00 S	32 53 24.00 E	2																								x									x
	Mozambique - Inhambane 3	«	25 18 0.00 S	33 17 60.00 E	3																								x									x
	Mozambique - Inhambane 4	«	24 58 12.00 S	34 10 12.00 E	1																																	x
	Mozambique - Inhambane 5	«	24 51 36.00 S	34 37 12.00 E	2																								x									x
	Mozambique - Inhambane 6	«	24 22 12.00 S	35 22 48.00 E	3																								x									x
	Mozambique - Inhambane 7	«	23 58 12.00 S	35 32 60.00 E	3																								x									x
	Mozambique - Tofo	«	23 50 16.37 S	35 33 59.22 E	8			x	x	x	x			x															x									x
	Mozambique - Pomene	«	22 54 8.66 S	35 34 11.52 E	4			x																					x									x
	Mozambique - Quelimane	«	17 55 33.53 S	37 10 39.98 E	1																						x
	Mozambique - Mafamete Island	«	16 21 6.23 S	40 1 49.92 E	10			x		x	x		x	x													x		x									x
	Mozambique - Angoche	«	16 20 41.05 S	39 59 49.09 E	6			x			x																x											x
	Mozambique - Angoche	«	16 19 44.80 S	40 1 40.62 E	3																						x		x
	Mozambique - Sete Paus	«	15 0 17.73 S	40 46 22.82 E	6			x																			x		x
	Mozambique - Coral Lodge	«	15 0 17.73 S	40 44 44.99 E	4			x																			x
	Kenia - Shimoni	«	4 43 2.46 S	39 22 55.02 E	7			x																			x		x									x
	Kenia - Diani	«	4 19 38.10 S	39 35 0.92 E	7			x																			x		x									x
	Kenia - Mombasa	«	4 0 0.00 S	39 51 0.00 E	4			x																			x
	Kenia - Nyali	«	3 58 31.15 S	39 46 4.48 E	11			x	x		x		x	x													x		x									x
	Kenia - Kilifi	«	3 38 32.93 S	39 51 47.09 E	6			x																			x		x									x
	Kenia - Watamu	«	3 22 1.20 S	40 1 32.02 E	11			x	x	x	x			x													x		x									x
	Kenia - Malindi	«	3 15 13.25 S	40 8 8.16 E	11			x	x	x	x																x		x									x
	Kenia - Lamu	«	2 20 20.22 S	40 54 30.06 E	14			x	x	x	x			x													x		x			x						x
	Mozambique - Bazaruto	63	21 46 58.63 S	35 27 54.71 E	9			x																			x											x						x
	Kenia - Lamu 2	88	2 18 29.29 S	40 57 44.81 E	8				x	x	x		x	x													x		x									x
	Chagos	79	5 20 15.55 S	71 50 59.97 E	5			x																					x									x
	La Réunion	31	21 5 58.67 S	55 13 57.51 E	8		x	x		x	x																x		x									x
	Mauritius	73, 83	20 21 52.90 S	57 46 11.18 E	8		x	x		x																	x										x	x
	Madagascar (rough estimate)	83	12 7 38.91 S	49 21 28.81 E	1							x
	Mayotte	64	12 51 1.94 S	45 4 55.24 E	10					x																	x		x	x						x		x		x			x
	Quirimbas - Pemba Bay	43	12 58 25.49 S	40 27 8.51 E	3					x
	Quirimbas - Lurio Pt. to North Pt.	43	12 53 30.74 S	40 32 11.34 E	10		x	x		x																					x
	Quirimbas - Manangoroshi to Lurio Pt.	43	12 37 45.52 S	40 35 13.75 E	11		x	x		x				x															x		x							x
	Quirimbas - X Montepes Bay	43	12 29 14.12 S	40 32 1.94 E	8			x		x
	Quirimbas - Montepes Bay	43	12 29 14.12 S	40 32 1.94 E	10			x		x				x																	x
	Quirimbas - Ibo Bay & Matemo	43, «	12 17 13.20 S	40 34 57.34 E	12		x	x		x																			x		x
	Quirimbas - Molanduo Bay	43	12 2 41.66 S	40 33 18.01 E	8		x			x
	Quirimbas - Pekawi Bay	43	11 55 46.34 S	40 33 42.33 E	7					x
	Quirimbas - Kero-Nyuni Bay	43	11 40 53.95 S	40 34 46.92 E	11		x	x		x																					x							x
	Quirimbas - Nameguo & Luseti Bay	43	11 30 12.27 S	40 36 12.97 E	9			x		x																					x
	Quirimbas - Mazimbwa & Tambuzi Bay	43	11 19 17.34 S	40 32 41.32 E	11		x	x		x																					x							x
	Quirimbas - Mtundo Bay	43	11 9 26.43 S	40 37 22.35 E	10		x	x		x																					x
	Quirimbas - Wazimi Pass	43	10 57 0.18 S	40 37 25.10 E	10			x		x				x																	x
	Quirimbas - Maiyapa Bay	43	10 57 11.76 S	40 33 51.38 E	11		x	x		x																					x							x
	Quirimbas - Tunghi Bay	43	10 45 45.40 S	40 33 35.01 E	10		x	x		x																					x
	Seychelles (rough estimate)	54	4 38 30.62 S	55 30 32.84 E	1
	Maldives - Ari & Rashdoo Atolls	85	3 52 42.07 N	72 50 13.69 E	14	x	x	x	x	x	x			x				x									x		x		x							x		x			x
	Maldives - F-Sector Felidhu Atoll	67	3 39 1.83 N	73 24 38.19 E	8		x			x				x													x											x
	Maldives - A-Sector Ari Atoll	67	3 42 46.89 N	72 54 29.34 E	14		x			x				x				x									x		x					x				x						x
	Maldives - S-Sector Male South	54, 67	3 57 39.43 N	73 25 54.78 E	16	x	x	x		x				x				x									x		x					x		x		x					x
	Maldives - N-Sector Male North	67	4 14 0.82 N	73 29 0.02 E	8		x			x				x				x									x											x
	Andaman Islands - South	110, 111	11 33 33.94 N	92 44 1.00 E	5													x									x																	x
	India - Bombay Bay	71	18 53 41.64 N	72 52 41.49 E	1																																								x
	India - Madras	6	12 37 26.86 N	80 12 11.68 E	1							x
	Sri Lanka - Colombo	71	6 55 47.92 N	79 50 12.28 E	2																								x
Central Indo-Pacific	Raja Ampat - Wayag	«	0 10 22.74 N	130 0 22.38 E	21				x	x	x			x	x					x	x		x		x		x		x									x		x
	Raja Ampat - Bag Island	«	0 5 22.40 N	130 13 35.29 E	13				x	x	x		x	x	x	x				x					x		x		x									x
	Raja Ampat - Magic Rock	«	0 5 47.58 S	130 14 9.66 E	21				x	x	x		x	x		x		x			x				x		x		x									x		x
	Raja Ampat - Uranie	«	0 6 14.82 N	130 15 0.16 E	19				x	x			x	x	x	x					x		x		x		x		x			x						x		x
	Raja Ampat - Aljui	«	0 11 19.68 S	130 15 25.38 E	16					x	x		x	x	x			x		x	x				x		x		x									x		x
	Raja Ampat - Wofoh	«	0 15 21.72 S	130 17 32.16 E	13				x	x	x		x	x							x		x		x		x		x									x		x
	Raja Ampat - Fam	«	0 35 19.86 S	130 17 45.54 E	11				x	x	x		x	x											x				x									x		x
	Raja Ampat - Manare	«	0 16 25.87 S	130 18 59.19 E	12				x	x	x	x		x						x					x				x									x
	Raja Ampat - Manta Sandy	«	0 34 47.88 S	130 32 32.04 E	17	x				x	x			x						x	x				x				x		x							x		x
	Raja Ampat - Cape Mansoer	«	0 37 21.61 S	130 36 13.26 E	16				x	x				x	x					x	x				x		x		x									x
	Raja Ampat - Cape Kri	«	0 33 23.46 S	130 41 25.02 E	13					x	x		x	x	x					x	x				x		x		x									x		x
	Raja Ampat - Mioskon	«	0 29 50.40 S	130 43 37.62 E	19					x	x		x	x	x	x				x	x		x				x		x									x		x
	Raja Ampat - Batana	«	0 47 8.64 S	130 45 25.62 E	18		x			x	x		x	x	x	x				x	x		x		x		x											x		x
	Raja Ampat - Eagle Rock	«	0 8 13.14 S	130 7 24.96 E	11				x	x			x	x							x				x				x									x		x
	Raja Ampat - One Tree	«	0 1 39.96 N	130 8 35.70 E	10				x	x	x		x	x							x				x		x		x									x
	Raja Ampat - Rauki (Rawack), Waigeo	83	0 1 43.15 S	130 56 41.03 E	3	x														x
	Raja Ampat - Sorong	49	0 52 44.90 S	131 12 22.68 E	7	x				x		x						x													x							x			x
	Raja Ampat - 152	44, 45	0 5 24.36 S	130 16 57.72 E	1																															x
	Raja Ampat - 154	44, 45	0 7 2.02 N	130 25 5.02 E	2									x																						x
	Raja Ampat - 157	44, 45	0 32 9.00 S	130 14 6.00 E	1										x
	Raja Ampat - 160	44, 45	1 8 24.70 S	129 51 47.96 E	1																																	x
	Bird's Head - 164	44, 45	1 42 5.00 S	130 47 5.00 E	3									x		x											x
	Bird's Head - 169	44, 45	2 57 0.00 S	132 13 0.00 E	2
	Bird's Head - Snellius Cruise Sektor G5-2	104	3 16 60.00 S	132 26 24.00 E	4					x															x				x
	Palau	37, 38, 51, 66	7 17 41.73 N	134 22 2.28 E	28				x	x	x		x	x	x	x		x		x	x				x		x		x							x		x		x			x	x
	Papua New Guinea - Madang	60, «	5 8 48.41 S	145 49 37.66 E	20	x	x		x	x	x		x	x	x										x		x		x									x		x	x			x
	Palawan South - D5356	22	8 06 40.00 N	117 18 45.00 E	1																															x
	Palawan - D5349	22	10 54 0.00 N	118 26 20.00 E	2					x																				x
	Palawan - D5426	22	9 11 60.00 N	118 28 0.00 E	3																									x					x
	Palawan - D5348	22	10 57 45.00 N	118 38 15.00 E	2																						x								x
	Palawan - D5429	22	9 41 30.00 N	118 50 22.00 E	3																				x					x
	Palawan - D5428	22	9 13 0.00 N	118 51 15.00 E	2																									x					x
	Palawan - D5430	22	9 49 40.00 N	119 03 20.00 E	1							x
	Palawan - D5339	22	11 22 0.00 N	119 12 0.00 E	1																									x
	Palawan - D5342	22	10 56 55.00 N	119 17 24.00 E	2											x							x
	Palawan - D5338	22	11 33 45.00 N	119 24 45.00 E	4													x							x					x
	Palawan - D5336	22	11 37 45.00 N	119 46 0.00 E	1																									x
	Palawan - Deep Rock	«	11 11 38.40 N	119 22 46.40 E	25				x	x	x		x	x				x		x			x		x		x		x									x	x	x					x		x	x
	Palawan - Albaguen	«	10 29 40.83 N	119 8 37.46 E	11					x				x						x	x		x				x											x
	Palawan - Aquarium	«	10 25 47.98 N	119 7 28.61 E	15					x	x	x		x									x		x													x
	Palawan - Okikawa Maru	«	12 1 4.61 N	119 58 11.52 E	7				x					x									x						x									x
	Palawan - Mangroves, Sea Grass	«	10 28 18.69 N	119 12 44.19 E	11					x				x				x		x	x		x	x			x											x
	Palawan - Linapacan	«	11 29 35.38 N	119 52 32.63 E	23					x	x	x			x			x					x		x		x											x							x
	Palawan - Burguer Reef	«	11 54 47.72 N	120 2 13.51 E	17				x	x				x									x		x		x		x									x							x
	Palawan - Brother Island	«	11 24 14.93 N	119 30 50.99 E	13					x	x			x	x			x		x			x		x		x		x									x
	Palawan - Tandan Patch Reef	«	10 26 39.86 N	119 10 54.01 E	9					x	x												x		x													x									x
	Palawan - Port Barton Reef	«	10 25 50.65 N	119 9 51.65 E	13					x	x	x		x									x		x		x		x									x
	Palawan - German Island	«	10 27 39.63 N	119 9 14.19 E	17					x				x						x	x		x		x		x		x									x
	Palawan - Running Sushi	«	11 39 29.76 N	119 57 17.99 E	22			x	x	x	x			x	x			x		x	x		x		x		x		x									x		x
	Sulu Sea - D5424	22	9 37 5.00 N	121 12 37.00 E	2
	Mindanao West - 95	44, 45	5 43 5.00 N	119 40 0.00 E	1
	Mindanao West - 96	44, 45	5 46 59.94 N	119 42 59.92 E	1
	Mindanao West - D5164	22	5 1 40.01 N	119 52 20.00 E	3																									x					x
	Mindanao West - 93	44, 45	4 56 59.99 N	119 52 60.00 E	1																							x
	Mindanao West - D5161	22	5 10 15.00 N	119 53 0.00 E	9	x				x											x		x		x									x
	Mindanao West - D5159	22	5 11 50.00 N	119 54 0.00 E	12	x				x		x											x									x		x						x				x
	Mindanao West - D5158	22	5 12 0.02 N	119 54 30.00 E	1	x
	Mindanao West - D5156	22	5 12 50.00 N	119 55 55.00 E	3					x																						x		x
	Mindanao West - D5160	22	5 12 39.99 N	119 55 9.99 E	9	x				x		x											x						x					x
	Mindanao West - D5154	22	5 18 10.00 N	120 2 55.00 E	12	x						x		x		x							x											x				x		x				x
	Mindanao West - D5576	22	5 25 56.00 N	120 03 39.00 E	1																		x
	Mindanao West - D5571	22	5 30 45.00 N	120 07 57.00 E	3					x						x
	Mindanao West - D5572	22	5 31 26.00 N	120 09 45.00 E	2							x																										x
	Mindanao West - D5570	22	5 32 15.00 N	120 12 57.00 E	3					x																				x
	Mindanao West - D5569	22	5 33 15.00 N	120 15 30.00 E	4					x				x									x
	Mindanao West - D5152	22	5 22 55.00 N	120 15 45.00 E	9					x						x		x					x		x													x		x
	Mindanao West - 99	44, 45	6 7 30.00 N	120 25 59.98 E	2																						x
	Mindanao West - D5151	22	5 24 40.01 N	120 27 15.01 E	5									x									x									x		x				x
	Mindanao West - D5567	22	5 48 0.00 N	120 33 45.00 E	2
	Mindanao West - D5172	22	6 3 15.00 N	120 35 30.00 E	6	x				x				x		x																x		x
	Mindanao West - D5149	22	5 33 0.00 N	120 42 10.00 E	7									x		x							x											x				x		x
	Mindanao West - D5147	22	5 41 40.00 N	120 47 10.00 E	8									x		x							x							x				x				x		x
	Mindanao West - D5153	22	5 35 40.00 N	120 47 30.00 E	2	x				x
	Mindanao West - D5146	22	5 46 40.00 N	120 48 50.00 E	4					x		x																		x				x
	Mindanao West - D5141	22	6 8 59.99 N	120 58 0.01 E	5									x																x				x				x		x
	Mindanao West - D5138	22	6 5 59.91 N	120 58 50.03 E	6					x													x											x				x		x
	Mindanao West - D5136	22	6 4 20.01 N	120 59 20.00 E	5											x					x		x		x							x
	Mindanao West - D5145	22	6 4 30.00 N	120 59 30.00 E	11					x				x		x					x		x		x					x				x	x			x		x
	Mindanao West - 104	44, 45	6 4 0.00 N	120 59 60.00 E	2									x																	x
	Mindanao West - D51443/4	22	6 5 50.00 N	121 2 15.00 E	9					x				x							x		x							x		x		x				x		x
	Mindanao West - D5139	22	6 5 60.00 N	121 2 29.99 E	7					x		x											x											x				x		x
	Mindanao West - D5142	22	6 6 10.13 N	121 2 39.79 E	8					x				x		x														x		x		x				x		x
	Mindanao West - D5546	22	6 6 48.00 N	121 20 32.00 E	1																								x
	Mindanao West - 109	44, 45	6 4 0.00 N	121 44 60.00 E	1
	Mindanao West - D5134/5148	22, 71	6 44 45.00 N	121 48 0.00 E	17	x				x		x		x		x		x					x							x		x		x	x			x		x
	Mindanao - Moro Gulf	49	6 45 0.00 N	122 30 0.00 E	1									x
	Mindanao - D5236	22	8 50 45.00 N	126 26 52.00 E	4																		x				x			x					x
	Mindanao - D5238	22	7 34 45.03 N	126 38 14.97 E	1																						x
	Mindanao - D5244	22	6 52 5.02 N	126 14 15.01 E	2													x
	Mindanao - D5247	22	7 1 59.99 N	125 38 45.02 E	1																									x
	Mindanao - D5250	22	7 5 7.00 N	125 39 45.00 E	9					x		x		x				x			x		x							x				x				x
	Mindanao - D5255	22	7 3 0.00 N	125 38 60.00 E	6									x		x		x					x									x						x
	Mindanao - D5257	22	7 22 12.00 N	124 12 15.00 E	2																									x
	Mindanao - D5512	22	8 16 2.00 N	123 58 26.00 E	1																									x
	Visayas - D5259	22	11 57 30.00 N	121 42 15.00 E	1
	Visayas - D5184	22	10 18 30.01 N	122 23 30.00 E	7									x				x			x									x					x	x		x
	Visayas - Pontad Banks, Panay	71	10 40 14.65 N	122 33 28.63 E	6							x																		x			x	x				x
	Visayas - D5537	22	9 11 0.00 N	123 23 0.00 E	1																									x
	Visayas - D5182	22	11 34 39.99 N	123 23 20.00 E	2					x													x
	Visayas - D5538	22	9 8 15.00 N	123 23 20.00 E	2					x																				x
	Visayas - D5181	22	11 36 40.00 N	123 26 35.00 E	5					x				x		x					x		x
	Visayas - D5523	22	8 48 44.00 N	123 27 35.00 E	3							x													x					x
	Visayas - D5191	22	10 29 45.00 N	123 31 15.00 E	5													x			x														x
	Visayas - D5529	22	9 23 45.00 N	123 39 30.00 E	2																																	x
	Visayas - D5198	22	9 40 50.00 N	123 39 45.00 E	1																																	x
	Visayas - D5526	22	9 12 45.00 N	123 45 30.00 E	1																								x
	Visayas - Cabilao, Bohol	89, 96	9 53 3.78 N	123 45 33.72 E	17					x	x					x				x	x		x		x		x		x									x		x
	Visayas - D5419	22	09 58 30.00 N	123 46 0.00 E	2																									x
	Visayas - D5192	22	11 9 15.00 N	123 49 60.00 E	10	x				x															x		x			x		x			x					x
	Visayas - D5412	22	10 09 15.00 N	123 52 0.00 E	2					x											x
	Visayas - Concepcion Bay, Panay	71	11 13 12.78 N	123 6 3.68 E	4																																											x
	Visayas - D5408	22	10 40 15.00 N	124 15 0.00 E	1
	Visayas - D5206	22	11 31 39.98 N	124 42 39.99 E	2
	Visayas - D5445	22	12 44 42.00 N	124 59 50.00 E	1
	Visayas - D5201	22	10 10 0.00 N	125 4 15.00 E	8					x											x									x		x			x					x
	Visayas - D5495	22	9 06 30.00 N	125 00 20.00 E	1																									x
	Visayas - D5478	22	10 46 24.00 N	125 16 30.00 E	1																									x
	Visayas - D5481	22	10 27 30.00 N	125 17 10.00 E	1					x
	Visayas - D5493	22	9 04 0.00 N	125 20 0.00 E	1																									x
	Visayas - D5487	22	10 02 45.00 N	125 5 33.00 E	2																									x
	Luzon - D5438	22	15 54 42.00 N	119 44 42.00 E	2													x
	Luzon - D5105	22	14 43 54.80 N	120 12 50.19 E	4													x							x					x
	Luzon - D5277	22	13 56 55.00 N	120 13 45.00 E	2																														x
	Luzon - D5276	22	13 49 15.00 N	120 14 45.00 E	13					x		x		x		x		x					x		x					x					x			x
	Luzon - D5110	22	13 59 20.00 N	120 15 45.00 E	6					x		x		x											x										x
	Luzon - D5109	22	14 3 45.00 N	120 16 30.00 E	3					x		x																										x
	Luzon - D5278	22	14 00 10.00 N	120 17 15.00 E	2																		x
	Luzon - D5272	22	13 59 60.00 N	120 22 30.00 E	2																														x
	Luzon - D5281	22	13 52 45.00 N	120 25 0.00 E	4											x		x												x					x
	Luzon - D5282	22	13 52 60.00 N	120 26 45.00 E	3					x						x					x
	Luzon - D5284	22	13 42 5.00 N	120 30 45.00 E	1																								x
	Luzon - D5106	22, 71	14 23 55.06 N	120 32 32.94 E	9					x		x													x					x					x			x		x
	Luzon - D5100	22	14 17 15.00 N	120 32 40.00 E	1
	Luzon - D5097	22	14 19 15.00 N	120 33 52.00 E	4													x												x					x
	Luzon - D5096	22	14 20 23.00 N	120 34 15.00 E	2																						x			x
	Luzon - D5115	22	13 37 10.94 N	120 43 40.10 E	1																								x
	Luzon - D5114	22	13 36 11.00 N	120 45 26.00 E	2																								x			x
	Luzon - D5112	22	13 48 22.00 N	120 47 25.00 E	1																								x
	Luzon - D5113	22	13 51 30.01 N	120 50 29.94 E	5							x									x				x					x		x
	Luzon - D5268	22	13 42 0.00 N	120 57 15.00 E	4					x				x													x					x
	Luzon - Puerto Galera	32	13 30 44.35 N	120 57 31.21 E	29	x				x		x	x	x	x	x		x		x	x		x		x		x		x	x	x							x		x				x	x		x
	Luzon - D5296	22	13 40 9.00 N	120 57 45.00 E	2					x																												x
	Luzon - D5291	22	13 29 40.00 N	121 00 45.00 E	1																				x
	Luzon - D5121	22	13 27 20.00 N	121 17 45.00 E	1																											x
	Luzon - D5261	22	12 30 55.00 N	121 34 24.00 E	1
	Luzon - D5374	22	13 46 45.00 N	121 35 8.00 E	2
	Luzon - D5371	22	13 49 40.00 N	121 40 15.00 E	1																		x
	Luzon - D5370	22	13 44 15.00 N	121 42 30.00 E	1																						x
	Luzon - D5222	22	13 38 29.90 N	121 42 45.21 E	1																								x
	Luzon - D5369	22	13 48 0.00 N	121 43 0.00 E	1
	Luzon - D5220	22	13 37 59.99 N	121 58 0.02 E	7											x		x			x									x
	Luzon - D5132/3	22	7 41 2.25 N	122 0 59.58 E	8	x												x							x					x		x			x
	Luzon - D5178	22	12 42 60.00 N	122 6 15.00 E	5					x													x												x					x
	Luzon - D5179	22	12 38 15.01 N	122 12 29.99 E	12	x				x		x		x		x					x		x							x					x	x		x		x
	Luzon - D5219	22	13 20 59.97 N	122 18 45.07 E	1					x
	Luzon - D5381	22	13 14 15.00 N	122 44 45.00 E	6					x						x		x			x
	Luzon - D5382	22	13 15 20.00 N	122 45 30.00 E	1
	Luzon - D5217/8	22	13 11 15.00 N	123 2 45.00 E	15	x				x		x		x		x							x		x									x				x		x				x
	Luzon - D5216	22	12 51 59.89 N	123 23 30.06 E	1																								x
	Luzon - D5388	22	12 51 30.00 N	123 26 15.00 E	3													x
	Luzon - Lomit (Lamit) Bay	71	13 55 27.52 N	123 31 41.68 E	2																	x				x
	Luzon - D5215	22	12 31 29.99 N	123 35 24.01 E	1																								x
	Luzon - D5214	22	12 25 18.00 N	123 37 15.00 E	1
	Luzon - D5467	22	13 35 27.00 N	123 37 18.00 E	1
	Luzon - D5469	22	13 36 48.00 N	123 38 24.00 E	5					x		x																		x
	Luzon - D5465	22	13 39 42.00 N	123 40 39.00 E	4					x		x											x
	Luzon - D5470	22	13 37 30.00 N	123 41 9.00 E	1
	Luzon - D5459	22	13 10 21.00 N	123 59 54.00 E	2																x
	Carolines - Yap	66	9 37 9.90 N	138 11 4.45 E	5																x				x		x											x
	Carolines - Eauripik Atoll	66	6 42 31.36 N	143 1 36.74 E	6					x					x										x													x
	Carolines - Elato & Lamotrek	66	7 28 53.41 N	146 8 16.99 E	6					x					x										x													x
	Carolines - Chuuk Lagoon	62, 66, 70	7 20 12.50 N	151 51 35.73 E	15	x		x		x				x	x								x		x				x									x
	Carolines - Nomoi Islands	66	5 19 55.36 N	153 44 38.83 E	7					x					x						x				x													x
	Marianas - Guam	53, 66	13 30 38.29 N	144 47 27.16 E	14					x					x			x							x		x		x									x
	Marianas - Agrihan	66	18 48 4.77 N	145 38 50.71 E	4					x					x										x													x
	Marianas - Saipan	29, 101	15 12 40.55 N	145 42 5.53 E	14		x			x		x			x			x						x														x							x
	Marianas - Pagan	66	18 5 49.70 N	145 45 6.27 E	3					x															x
	Micronesia - Faraulep Atoll	66	8 36 21.94 N	144 30 37.86 E	4					x					x										x													x
	Micronesia - Satawal Island	66	7 22 50.16 N	147 2 42.40 E	4					x					x										x													x
	Micronesia - Losap Atoll	66	6 53 32.75 N	152 44 54.13 E	6					x					x						x				x
	Micronesia - Kapingamarangi	66, 72, 103	1 4 4.69 N	154 45 59.35 E	6					x		x		x															x									x
	Micronesia - Nukuoro	66	3 51 20.55 N	154 55 4.57 E	4					x					x										x
	Micronesia - Mokil	66	6 40 29.71 N	159 45 44.14 E	5					x					x										x		x
	South China Sea - Xisha Islands	12, 113	16 27 49.89 N	111 44 50.51 E	21	x	x					x		x			x				x				x		x		x							x		x	x			x					x
	South China Sea - Zhongsha Islands	114	16 2 46.62 N	114 30 36.33 E	16	x	x			x			x	x		x					x								x							x		x				x					x
	South China Sea - Hongkong Harbour	19, 20, 21	22 17 31.78 N	114 6 49.85 E	5					x																	x		x
	South China Sea - off Hong Kong, D5313	22	21 30 0.00 N	115 43 0.00 E	1																														x
	South China Sea - off Hong Kong, D5311	22	21 33 0.00 N	116 15 0.00 E	1					x
	South China Sea - off Hong Kong, D5315	22	21 40 0.00 N	116 58 0.00 E	1																									x
	Ryukyus - Ishigaki-Jima	30, 39, 40, 66	24 24 40.12 N	124 5 7.26 E	33	x				x	x		x	x	x	x		x		x	x		x		x		x		x					x		x		x				x			x		x	x
	Ryukyus - Sesoko-Jima, Minna-Jima	50, 52, 108, 109	26 39 14.04 N	127 51 10.56 E	35	x			x	x	x		x	x	x	x		x		x	x		x	x			x		x		x	x	x			x		x	x	x	x	x	x		x
	Ryukyus - Kudaka-Jima	33	26 9 51.73 N	127 53 32.77 E	1
	Ogasawara Islands - Chichi-Jima	66	27 3 44.15 N	142 11 12.32 E	2					x																												x
	Borneo - D5358	22	6 06 40.00 N	118 18 15.00 E	3													x														x			x
	Borneo - D5592	22	4 12 44.00 N	118 27 44.00 E	2																		x
	Borneo - D5589	22	4 12 10.00 N	118 38 8.00 E	3											x							x
	Borneo - D5590	22	4 10 50.00 N	118 39 35.00 E	2																											x
	Borneo - D5579	22	4 54 15.00 N	119 09 52.00 E	5									x											x								x					x
	Borneo - D5580	22	4 52 45.00 N	119 6 45.00 E	8					x				x		x					x				x								x					x
	Borneo - East Kalimantan 1	92	2 11 37.11 N	118 18 8.56 E	24	x				x	x			x		x		x		x	x		x	x	x		x		x		x							x	x	x			x		x		x
	Borneo - East Kalimantan 2	91	1 37 29.99 N	118 31 34.15 E	12	x			x				x																x		x	x				x			x	x	x		x					x
	Borneo - Balik Papan Bay, East Kalimantan	44, 45, 47	1 17 22.47 S	116 47 25.50 E	2																										x																x
	Jakarta - Kepulauan Seribu	93	5 45 5.00 S	106 36 47.13 E	18			x		x	x			x		x		x					x		x		x		x		x							x									x
	Jakarta	48, 49	6 1 59.23 S	106 50 29.20 E	6									x		x									x						x							x										x
	Bali - Nusa Penida, Lembugan	90	8 40 17.11 S	115 29 33.35 E	12					x	x			x		x							x		x			x	x		x							x
	Bali - Tulamben	66, 90	8 13 57.66 S	115 33 51.80 E	15					x	x			x	x	x							x		x		x	x	x		x							x					x
	Bali - Padang Bai	90	8 31 36.11 S	115 30 45.28 E	12					x	x			x				x					x		x			x	x		x							x					x
	Bali - Sanur	90	8 44 45.96 S	115 14 25.24 E	15					x	x			x				x					x		x		x	x	x		x							x					x
	Sulawesi - D5609	22	0 11 0.00 S	121 16 0.00 E	1																				x
	Sulawesi - D5654	22	3 42 0.00 S	120 45 50.00 E	1																														x
	Sulawesi - D5666	22	2 54 30.00 S	118 47 0.00 E	1																								x
	Sulawesi - D5668	22	2 28 15.00 S	118 49 0.00 E	1					x
	Sulawesi - Tukang Besi	96	5 20 32.24 S	123 31 0.98 E	2																x		x
	Sulawesi - Spermonde Shelf	16, 89, 91, 95, 96	4 58 12.08 S	119 16 59.03 E	27	x				x	x		x	x		x					x		x	x	x		x		x		x							x	x	x	x			x			x	x
	Sulawesi - Batoe Daka, Gulf of Tomini	49, 96	0 25 3.00 S	121 38 29.82 E	5									x						x	x				x													x
	Sulawesi - 114	44, 45	0 58 30.00 N	122 54 60.00 E	1																																						x
	Sulawesi - 66	44, 45	6 33 0.01 S	120 26 0.00 E	1
	Sulawesi - 204	44, 45	4 19 60.00 S	122 58 0.00 E	1																										x
	Sulawesi - 209	44, 45	5 29 59.91 S	121 56 0.08 E	1	x
	Sulawesi - 213	44, 45	5 45 59.94 S	120 28 39.99 E	1
	Sulawesi - 220	44, 45	6 1 59.97 S	123 57 41.77 E	4									x	x
	Moluccas - D5630	22	0 56 30.00 S	128 5 0.00 E	2																				x		x
	Moluccas - D5672 appr.	22	0 8 5.65 N	127 26 2.62 E	1
	Moluccas - Ambon	49	3 34 59.63 S	128 10 31.79 E	1							x
	Moluccas - Lembeh Strait	49	1 30 10.39 N	125 15 15.96 E	3													x							x
	Moluccas - Pisang	49	2 45 0.00 S	131 20 60.00 E	1																						x
	Moluccas - Saparua Bay & Amboiana	46	3 35 17.42 S	128 40 26.38 E	6	x								x		x															x							x
	Moluccas - 172	44, 45	3 53 9.24 S	130 51 56.16 E	1
	Moluccas - 184	44, 45	3 21 33.94 S	127 35 5.81 E	2									x																								x
	Moluccas - 250	44, 45	5 21 4.68 S	131 57 10.44 E	1									x
	Moluccas - 251	44, 45	5 28 4.00 S	132 0 2.00 E	1										x
	Moluccas - 252	44, 45	5 44 12.47 S	132 9 49.67 E	3										x
	Moluccas - 193	44, 45	2 3 50.21 S	126 0 10.89 E	1
	Moluccas - Leksoela	47	3 47 11.79 S	126 30 41.86 E	1																																										x
	Malaysia - Setiu Estuary Terengganu	18	5 40 24.82 N	102 43 35.54 E	1					x
	Fiji - Viwa Anchorage	24	17 9 16.32 S	176 54 52.94 E	2																								x
	Fiji - Rewa	87	18 10 44.70 S	178 25 4.82 E	1										x
	Fiji - Mokaujar (Macuata Province)	24, 103	16 22 33.42 S	179 19 35.57 E	11	x						x						x											x			x						x
	Fiji - Kambara Beach	103	18 55 16.66 S	178 56 34.37 W	3						x				x			x
	Fiji - Levuka	24, 103	17 41 6.56 S	178 50 37.11 E	9							x						x									x		x											x
	Fiji - Nairai	24, 103	17 49 4.09 S	179 26 18.92 E	10							x						x											x			x						x
	Fiji - Suva Harbor	98	18 8 47.31 S	178 23 58.63 E	1
	Fiji - 174C	8	19 7 50.00 S	178 19 35.00 E	1																															x
	Fiji - 173A	8	19 9 32.00 S	179 41 55.00 E	6									x	x
	Tonga - Tongatabu (172)	8	20 57 60.00 S	175 9 0.00 W	8	x															x										x							x
	Tonga - Vavau	24, 103	18 41 42.19 S	173 59 59.00 W	11							x						x											x									x		x
	Tonga - Vava'u	33	18 43 41.52 S	173 55 26.20 W	1
	Tonga - Ohonua, Eua	33	21 20 26.95 S	174 57 33.73 W	1
	Solomon Islands	56	9 25 49.66 S	159 57 42.33 E	19	x						x	x	x	x						x				x		x		x		x							x		x
	Solomon Islands - Otong Java	57	5 27 17.61 S	159 34 18.96 E	12	x		x		x				x							x																	x
	Solomon Islands - Faisi	33	7 4 2.07 S	155 52 21.73 E	5
	East Java - St. 83	46	6 37 60.00 S	105 17 0.00 E	2																										x										x
	East Java - St. 79 & Merak	46, 47	5 56 60.00 S	105 56 60.00 E	3																										x
	East Java - St. 64 & 107	46	5 51 0.00 S	106 21 60.00 E	5	x										x															x							x
	Java Sea - 321	44, 45	6 5 30.00 S	113 30 0.01 E	1																							x
	Gaspar Straits	19, 20, 21	2 58 51.44 S	107 8 18.51 E	8					x											x				x						x													x
	Lesser Sunda - 43	44, 45	7 10 59.88 S	118 12 0.00 E	2																																	x
	Lesser Sunda - 49	44, 45	8 20 5.00 S	119 4 5.00 E	1																															x
	Lesser Sunda - 51	44, 45	8 39 47.88 S	119 48 25.56 E	1										x
	Lesser Sunda - 57	44, 45	10 28 60.00 S	121 28 7.00 E	1																															x
	Lesser Sunda - 58	44, 45	10 28 60.00 S	121 49 59.99 E	1																							x
	Lesser Sunda - 59	44, 45	10 22 7.00 S	123 16 5.00 E	1									x
	Lesser Sunda - 60	44, 45	10 12 18.00 S	123 27 32.76 E	1
	Lesser Sunda - 64/ 65/ 65a	44, 45	7 0 0.00 S	120 34 5.00 E	6									x		x															x					x		x
	Lesser Sunda - 306	44, 45	8 27 0.34 S	122 54 30.08 E	1																							x
	Lesser Sunda - 307	44, 45	8 50 59.87 S	121 38 0.04 E	1																							x
	Lesser Sunda - 310	44, 45	8 29 60.00 S	119 7 30.00 E	1											x
	Lesser Sunda - 315	44, 45	7 30 0.02 S	117 30 0.03 E	1																																	x
	Makassar - 77	44, 45	3 27 0.00 S	117 35 60.00 E	1																																						x
	Celebes - 127	44, 45	3 32 59.99 N	125 28 60.00 E	1																						x
	Celebes - 133	44, 45	3 57 17.64 N	126 42 24.84 E	5	x								x													x				x
	Halmahera - 142	44, 45	1 19 60.00 S	127 38 0.00 E	1
	Banda Sea - 226	44, 45	5 26 7.00 S	127 36 5.00 E	4									x	x																x							x
	Banda Sea - 240	44, 45	4 32 0.00 S	129 53 60.00 E	3	x								x																								x
	Banda Sea - off Ambon, Ceram (195)	8	4 12 0.00 S	129 7 0.00 E	1																										x
	Kei Islands 1	44, 45, 46	5 37 60.00 S	132 44 0.00 E	10	x								x		x											x				x					x		x
	Kei Islands 2	44, 45, 46	5 36 5.00 S	132 55 2.00 E	5	x								x		x																				x							x
	Kei Islands 3	44, 45	5 53 8.00 S	132 48 8.00 E	1																															x
	Exmouth Gulf	36	22 9 4.41 S	114 18 1.87 E	14			x		x				x													x		x									x	x		x				x
	Arufa - Snellius Cruise G5-4-71	104	7 6 58.20 S	133 18 22.80 E	2					x																			x
	Arufa - Snellius Cruise G5-4-70	104	6 43 26.98 S	133 31 11.99 E	3					x																			x
	Arufa - Snellius Cruise Sektor G5-4	104	7 7 54.60 S	133 1 30.02 E	6					x															x		x		x
	Western Australia - Latitude 18	5	18 5 53.29 S	120 57 15.74 E	6	x	x						x														x
	Western Australia - Latitude 20	5	20 25 32.77 S	115 33 7.84 E	6	x	x						x														x
	Western Australia - Latitude 21	5	21 23 45.26 S	114 46 25.02 E	6	x	x						x														x
	Western Australia - Latitude 23	5	23 0 56.22 S	113 46 26.23 E	4								x														x
	Ningaloo Reef CF/GN Sector	84	23 38 15.00 S	113 36 11.20 E	11	x	x			x	x		x	x													x		x									x
	Ningaloo Reef NB Sector	84	22 39 48.74 S	113 37 32.20 E	14	x				x	x		x	x													x											x
	Ningaloo Reef CB Sector	84	23 9 48.31 S	113 45 12.35 E	7					x	x			x															x			x						x
	Ningaloo Reef YC Sector	84	22 19 2.96 S	113 47 32.94 E	7						x																x											x
	Ningaloo Reef BB Sector	84	23 2 53.00 S	113 49 5.39 E	16	x	x			x	x		x	x													x		x									x
	Ningaloo Reef TB Sector	84	21 56 5.53 S	113 56 31.15 E	15		x				x		x	x													x		x									x										x
	Ningaloo Reef N04_13	84	21 41 48.6 S	114 18 15 E	2									x															x
	Ningaloo Reef N04_14	84	21 39 17.6 S	114 21 1.3 E	1		x
	Papua New Guinea - off Admiralty (219A)	8	1 19 9.21 S	144 17 5.48 E	1																																	x
	Papua New Guinea - Admiralty (218A)	8	1 55 56.64 S	146 38 31.60 E	11	x				x								x					x		x						x							x		x				x
	Papua New Guinea - Port Moresby	34, 35	9 31 60.00 S	147 16 60.00 E	7	x
	Timor - 299	44, 45	10 52 24.00 S	123 1 6.00 E	1																							x
	Timor - 301	44, 45	10 38 5.86 S	123 26 1.50 E	2	x										x
	Timor - 282	44, 45	8 25 12.00 S	127 18 24.00 E	1										x
	Timor Sea V231	69	11 48 12.00 S	123 26 60.00 E	3	x										x									x
	Timor Sea V229	69	11 56 0.00 S	123 46 60.00 E	6								x																									x	x					x	x
	Timor Sea V228	69	11 55 30.00 S	123 47 6.00 E	2					x																			x
	Timor Sea V227	69	11 59 12.00 S	123 53 18.00 E	2																								x
	Timor Sea V222	69	12 22 0.00 S	124 44 0.00 E	2
	Timor Sea V219	69	12 33 0.00 S	125 14 18.00 E	2																								x										x
	Timor Sea V300	69	10 25 30.00 S	126 33 42.00 E	8	x								x		x		x					x															x
	Timor Sea V205	69	13 49 36.00 S	127 34 18.00 E	1
	Timor Sea - Snellius Cruise Sektor G5-6	104	9 41 42.01 S	127 55 54.00 E	7					x															x		x		x
	Timor Sea V29	69	9 31 30.00 S	128 10 30.00 E	1
	Timor Sea V361	69	10 28 36.00 S	128 21 18.00 E	1								x
	Timor Sea V25	69	9 58 60.00 S	128 28 60.00 E	1																				x
	Timor Sea V364	69	10 15 24.00 S	128 45 6.00 E	4									x																									x
	Timor Sea V171	69	12 16 48.00 S	129 13 42.00 E	1																																	x
	Timor Sea V19	69	10 41 0.00 S	129 2 30.00 E	2																																											x
	Timor Sea V350	69	10 57 18.00 S	129 36 54.00 E	3	x				x																												x
	Timor Sea V353	69	10 56 0.00 S	129 5 60.00 E	1																																											x
	Timor Sea V340	69	10 17 18.00 S	129 57 12.00 E	1																																								x
	Timor Sea V343	69	10 41 60.00 S	130 12 30.00 E	4					x			x																												x				x
	Timor Sea V66	69	12 18 6.00 S	130 28 30.00 E	1
	Timor Sea V1	69	12 11 0.00 S	130 58 60.00 E	1
	Great Barrier Reef - off New Guinea (187)	8	10 35 60.00 S	141 54 60.00 E	1																						x
	GBR - Flinders passage, Wednesday (186)	8	10 30 0.00 S	142 18 0.00 E	2										x																x
	GBR - Raine Island	26	11 35 0.00 S	144 1 60.00 E	5						x				x						x																	x
	GBR - West Murray Island	71	9 54 41.54 S	144 2 27.59 E	2										x						x
	GBR - Lizard Isl	3, 65	14 41 25.57 S	145 27 25.69 E	24	x				x	x			x	x						x		x				x		x									x		x								x
	GBR - Green Isl Reef, Cairns	68	16 45 60.00 S	145 58 0.00 E	3										x						x		x
	GBR - Innisfail Sector (IN)	81	17 31 15.69 S	146 26 48.24 E	15					x	x			x	x			x			x		x				x		x									x
	GBR - Great Palm Island	11	18 44 37.79 S	146 38 50.85 E	1																								x
	GBR - Cains Sector (CA)	81	16 43 52.16 S	146 4 59.24 E	13					x	x			x	x			x			x		x						x									x
	GBR - near Townsville	11	18 43 12.26 S	147 17 0.46 E	2																								x					x
	GBR - Townsville Sector (TO)	81	18 37 10.42 S	147 24 16.45 E	15					x	x			x	x			x			x		x				x		x									x
	GBR - Whitsunday Area (WH)	81	19 45 25.50 S	149 41 1.83 E	14					x	x			x				x			x		x				x		x									x
	GBR - Mast Head Island	11	23 32 19.36 S	151 43 34.11 E	1																									x
	GBR - Capricorn Bunker Group (CB)	81	23 37 44.06 S	152 7 54.36 E	12	x				x	x			x				x			x		x						x									x
	New Caledonia	27	22 36 14.53 S	166 43 53.52 E	37	x	x		x	x	x		x	x	x	x		x	x		x		x			x	x		x	x		x		x	x	x		x		x			x	x
Eastern Indo-Pacific	Marshall Islands - Eniwetok	25, 66, 96	11 21 49.86 N	162 21 35.57 E	13		x					x	x	x						x			x		x				x									x
	Marshall Islands - Port Lottin	24	5 16 44.30 N	162 58 0.16 E	2
	Marshall Islands - Rongelap	24, 25, 66	11 9 7.08 N	166 47 37.48 E	17		x					x	x					x					x		x				x			x				x		x
	Marshall Islands - Bikini	25, 33	11 36 20.93 N	165 22 36.16 E	15		x					x	x	x									x		x				x							x		x
	Marshall Islands - Rongerik	25, 33	11 22 36.00 N	167 26 54.98 E	10							x											x		x													x
	Marshall Islands - Kwalalein Atoll	66	8 43 7.16 N	167 44 24.10 E	3					x															x
	Marshall Islands - Wotje, Shishmarev	24	9 23 22.38 N	170 5 42.73 E	1																								x
	Marshall Islands - Majuro	99	7 7 19.17 N	171 21 26.48 E	2										x					x
	Marshall Islands - Laura, Majuro Atoll	107	7 8 59.09 N	171 2 31.37 E	1															x
	Marshall Islands - H3967	24	2 0 9.44 N	173 15 2.49 E	1																																	x
	Gilberts - Onotoa	33, 102	1 51 0.62 S	175 33 4.48 E	11		x					x			x			x																				x
	Tuvalu - Funafuti	10, 17	8 31 14.18 S	179 11 21.15 E	15	x				x	x				x			x	x		x															x		x			x
	Midway Island	33	28 11 42.03 N	177 24 28.29 W	2
	Midway Islands - Laysan	97	25 46 56.15 N	171 44 12.77 W	3																																	x
	Phoenix Islands - Canton	33, 66	2 46 52.93 S	171 43 28.22 W	3										x
	Samoa	23, 71	14 16 52.31 S	170 40 44.10 W	10							x		x	x								x							x								x		x
	Johnston Island	66	16 45 17.88 N	169 31 58.91 W	6		x			x																												x
	Alofi Niue	103	19 2 56.27 S	169 55 29.29 W	4						x				x			x
	Line Islands - Palmyra	«	5 52 55.37 N	162 5 25.98 W	5						x																											x									x
	Line Islands - Kingman Reef	«	6 23 10.63 N	162 20 4.13 W	4					x	x																											x
	Line Islands - Teraina (Washington)	«	4 41 5.46 N	160 24 41.44 W	6		x			x	x																											x
	Line Islands - Jarvis	«	0 22 34.42 S	159 58 48.69 W	6		x			x	x																											x
	Line Islands - Fanning	«	3 51 58.85 N	159 20 43.98 W	6		x			x	x																											x
	Line Islands - Kiritimati	«	1 56 32.70 N	157 29 34.56 W	6		x			x	x																											x
	Hawaii - Kauai Southwest	66	21 59 37.01 N	159 46 13.83 W	4		x			x																												x
	Hawaii - Kauai Northeast	66	22 12 49.01 N	159 30 0.03 W	4		x			x																												x
	Hawaii - off Honolulu (260A)	8	21 17 3.30 N	157 52 17.00 W	6	x	x																															x
	Hawaii - Waikiki, O'ahu	33, 71	21 16 46.06 N	157 50 22.51 W	5							x																																					x
	Hawaii - O'ahu	37, 38, 66	21 28 27.69 N	157 46 19.66 W	11		x		x	x	x																		x									x
	Hawaii - West	66	19 33 50.96 N	155 58 12.21 W	4					x																												x
	Hawaii - East	66	19 43 49.31 N	155 4 42.26 W	1					x
	Cook Islands - Rarotonga	58, 24, 103	21 12 7.94 S	159 46 47.78 W	11			x						x													x		x									x
	Society Islands - Scilly	105	19 16 5.98 S	158 56 27.81 W	8		x			x																												x
	Society Islands - Moorea	28, 61	17 35 10.39 S	149 52 1.11 W	10		x			x																			x									x						x
	Society Islands - Tahiti Point Venus (H3843)	24	17 29 25.10 S	149 29 43.40 W	1
	Tuamotu - H3834	24	15 51 1.33 S	148 17 6.07 W	3																																	x
	Tuamotu - Rangiroa	24	15 8 0.00 S	147 39 0.00 W	2																																	x
	Tuamotu - Apataki H3855	24	15 19 42.45 S	146 24 55.18 W	4																																	x
	Tuamotu - Niau H3849	24	16 9 13.23 S	146 23 54.31 W	2																																	x
	Tuamotu - Apataki	33	15 18 42.57 S	146 18 9.79 W	1
	Tuamotu - Kauehi	7	15 47 4.14 S	145 9 51.72 W	7					x	x																											x
	Tuamotu - H3858	24	16 5 20.80 S	145 43 21.62 W	2																																	x
	Tuamotu - Fakarava	24	16 5 20.80 S	145 43 21.62 W	1
	Tuamotu - Héréhérétué H3935	24, 103	19 51 51.35 S	144 56 4.18 W	7						x	x																										x
	Tuamotu - Hiti	7	16 44 37.75 S	144 5 38.09 W	6						x																											x
	Tuamotu - Tahanae H3875	24	16 59 1.67 S	144 40 16.11 W	2																																	x
	Tuamotu - Taiaro	7	15 44 42.53 S	144 38 0.65 W	3					x	x
	Tuamotu - H3857	24	14 57 12.61 S	144 32 14.78 W	1																																	x
	Tuamotu - Tepoto	7	16 48 51.86 S	144 16 47.18 W	4					x	x
	Tuamotu - Makemo	33	16 33 48.65 S	143 51 43.10 W	1
	Tuamotu - Makemo (H3891 H3876)	24, 103	16 34 3.94 S	143 43 33.40 W	10						x	x																								x		x
	Tuamotu - Nukutipipi	24	20 41 10.44 S	143 4 59.60 W	3																																	x
	Tuamotu - Anu Anuaro	24	20 25 29.13 S	143 33 19.17 W	3																																	x
	Tuamotu - Haraiki	7	17 29 0.06 S	143 27 1.74 W	4						x																											x
	Tuamotu - Nihiru	7	16 44 15.21 S	142 51 31.46 W	4																																	x
	Tuamotu - Hikueru	7	17 34 54.02 S	142 37 4.38 W	8					x	x																											x
	Tuamotu - Tekokota	7	17 19 32.28 S	142 33 50.22 W	6					x	x																											x
	Tuamotu - Raroia	33	16 4 28.85 S	142 25 24.91 W	2
	Tuamotu - Marokau	7	18 3 59.90 S	142 16 3.55 W	4					x	x																											x
	Tuamotu - Takume H3814 H3855	24	15 51 49.00 S	142 15 2.68 W	3																																	x
	Tuamotu - Raka-reka	7	16 49 56.99 S	141 55 30.57 W	5					x	x
	Tuamotu - Hao	24	18 4 6.68 S	141 3 22.72 W	2																																	x
	Tuamotu - Aki Aki	24	18 33 35.99 S	139 11 54.63 W	1																																	x
	Tuamotu - Pinaki H3916	24, 103	19 23 54.59 S	138 41 11.94 W	4						x	x																										x
	Tuamotu - Pinaki	103	19 24 11.87 S	138 40 55.68 W	2						x
	Pitcairn Islands - Pitcairn Isl	106	25 4 10.25 S	130 6 29.19 W	3					x	x																											x
	Pitcairn Islands - Oeno Atoll	106	23 55 22.75 S	130 44 28.32 W	5					x	x
	Pitcairn Islands - Henderson	106	24 22 37.32 S	128 19 38.40 W	7		x			x	x																											x
	Easter Islands - Anakena & Ovahe	112	27 4 15.14 S	109 19 26.31 W	5					x																												x
Temperate Australasia	Western Australia - Latitude 26	5	25 24 56.25 S	112 57 9.17 E	3																						x
	Western Australia - Abrolhos	5	28 30 6.97 S	113 44 24.64 E	3																						x
	Western Australia - Shark Bay	11	25 55 24.07 S	114 2 41.34 E	1																																			x
	Woody Island, Southwest Australia	9	33 57 25.97 S	122 1 5.94 E	1
	New South Wales - Port Hacking	2	34 4 5.51 S	151 7 57.03 E	3
	Queensland - Morteton Bay	80	27 19 45.46 S	153 14 22.89 E	9	x				x				x															x									x
	New Zealand - Kermadec Islands	42	29 15 43.79 S	177 57 1.75 W	1
Temperate Northern Pacific	Tokara Islands - Takera-jima	59	29 8 19.06 N	129 11 55.26 E	8			x		x					x			x																				x
	Tokara Islands - Nakano-jima	59	29 49 14.16 N	129 53 25.38 E	6					x					x			x			x																	x
	Japan - Kagoshima, South Kyushu	82	31 22 6.86 N	130 34 1.29 E	1																								x
	Japan - Tanabe Bay, Wakayama	14	33 42 32.12 N	135 21 36.67 E	4					x				x							x								x
	California	15	22 52 20.18 N	109 54 16.63 W	2
	Gulf of California - Outer Gorda Bank St. 2065	71	23 0 60.00 N	109 27 60.00 W	1
	Gulf of California	71	24 27 52.04 N	110 22 37.66 W	1																																							x
Tropical Eastern Pacific	Mexico - Clarion Island	71	18 20 36.76 N	114 43 45.50 W	4		x	x																														x
	Mexico - Socorro Island	71	18 45 14.51 N	111 1 9.80 W	3		x																															x						x
	Costa Rica - Cocos	71	5 33 50.00 N	86 58 45.00 W	1
	Costa Rica - Port Culebra	71	10 38 26.78 N	85 39 1.68 W	1																																									x
	Panama	4	7 44 41.31 N	81 34 3.46 W	1
	Ecuador - La Libertad	71	2 10 56.48 S	80 59 11.00 W	1																																	x
Number of records						56	48	58	43	201	98	47	51	132	57	50	1	61	2	26	64	1	76	6	85	2	111	10	135	50	43	33	4	25	25	25	3	228	10	50	9	4	15	24	13	1	12	10	1
[truncated: 24 more columns]
